# Supplementary material for: Autoprobiotic Supplements Attenuate Obesity and Improve Gut Microbiota, Carbohydrate, and Lipid Metabolism in Patients with Metabolic Syndrome: A Pilot Trial
Source: Nutrients. 2026 Jul 16;18(14):2324. doi: 10.3390/nu18142324 (PMC13414959; doi:10.3390/nu18142324)
Supplement: Supplementary file 1 [file nutrients-18-02324-s001.zip]

Archive with 1 entries (1 files):
- nutrients-4252583-supplementary.pdf
